# Supplementary material for: GJA1 depletion causes ciliary defects by affecting Rab11 trafficking to the ciliary base
Source: eLife. 2022 Aug 25;11:e81016. doi: 10.7554/eLife.81016 (PMC9448326; doi:10.7554/eLife.81016)
Supplement: Figure 3—figure supplement 2—source data 2. [file elife-81016-fig3-figsupp2-data2.zip]

Archive with 2 entries (2 files):
- Figure.pptx
- Raw file.tif
