# Supplementary material for: GJA1 depletion causes ciliary defects by affecting Rab11 trafficking to the ciliary base
Source: eLife. 2022 Aug 25;11:e81016. doi: 10.7554/eLife.81016 (PMC9448326; doi:10.7554/eLife.81016)
Supplement: Figure 7—source data 2. [file elife-81016-fig7-data2.zip]

Archive with 8 entries (6 files):
- GJA1-Western Blot/
- GJA1-Western Blot/Figure.pptx
- GJA1-Western Blot/IP Raw file.tif
- GJA1-Western Blot/Lysate Raw file.tif
- Rab11a-HA-Western Blot/
- Rab11a-HA-Western Blot/Figure.pptx
- Rab11a-HA-Western Blot/IP Raw file.tif
- Rab11a-HA-Western Blot/Lysate Raw file.tif
