# Supplementary material for: GJA1 depletion causes ciliary defects by affecting Rab11 trafficking to the ciliary base
Source: eLife. 2022 Aug 25;11:e81016. doi: 10.7554/eLife.81016 (PMC9448326; doi:10.7554/eLife.81016)
Supplement: Figure 8—source data 2. [file elife-81016-fig8-data2.zip]

Archive with 6 entries (6 files):
- GJA1-Flag-Western blot/Figure.pptx
- GJA1-Flag-Western blot/IP Raw file.png
- GJA1-Flag-Western blot/Lysate Raw file.png
- Rab11a-HA-Western blot/Figure.pptx
- Rab11a-HA-Western blot/IP Raw file.png
- Rab11a-HA-Western blot/Lysate Raw file.png
